# Supplementary material for: Hypericum perforatum and Its Ingredients Hypericin and Pseudohypericin Demonstrate an Antiviral Activity against SARS-CoV-2
Source: Pharmaceuticals (Basel). 2022 Apr 25;15(5):530. doi: 10.3390/ph15050530 (PMC9146521; doi:10.3390/ph15050530)
Supplement: Supplementary file 1 [file pharmaceuticals-15-00530-s001.zip]

Archive with 1 entries (1 files):
- pharmaceuticals-1671550-supplementary.pdf
